# Supplementary material for: Changing Landscape of Systemic Therapy in Biliary Tract Cancer
Source: Cancers (Basel). 2022 Apr 25;14(9):2137. doi: 10.3390/cancers14092137 (PMC9105885; doi:10.3390/cancers14092137)
Supplement: Supplementary file 1 [file cancers-14-02137-s001.zip]

Archive with 1 entries (1 files):
- cancers-1677378-supplementary.pdf
